# Supplementary material for: Dietary Polyphenols Decrease Chemokine Release by Human Primary Astrocytes Responding to Pro-Inflammatory Cytokines
Source: Pharmaceutics. 2023 Sep 7;15(9):2294. doi: 10.3390/pharmaceutics15092294 (PMC10537369; doi:10.3390/pharmaceutics15092294)
Supplement: Supplementary file 1 [file pharmaceutics-15-02294-s001.zip]

Archive with 1 entries (1 files):
- pharmaceutics-2482266-supplementary.pdf
